# Supplementary material for: Genetic Analysis of Biopsy Tissues from Colorectal Tumors in Patients with Ulcerative Colitis
Source: Cancers (Basel). 2024 Sep 26;16(19):3271. doi: 10.3390/cancers16193271 (PMC11475702; doi:10.3390/cancers16193271)
Supplement: Supplementary file 1 [file cancers-16-03271-s001.zip]

Archive with 1 entries (1 files):
- cancers-3210575-supplementary.pdf
